# Supplementary material for: Effects of Uni- vs. Bilateral Upper Limb Robot-Assisted Rehabilitation on Motor Function, Activities of Daily Living, and Electromyography in Hemiplegic Stroke: A Single-Blinded Three-Arm Randomized Controlled Trial
Source: J Clin Med. 2023 Apr 18;12(8):2950. doi: 10.3390/jcm12082950 (PMC10143606; doi:10.3390/jcm12082950)
Supplement: Supplementary file 1 [file jcm-12-02950-s001.zip]

Archive with 1 entries (1 files):
- jcm-2209460-supplementary.pdf
